# Supplementary material for: Elicitation of stakeholder viewpoints about medical cannabis research for pain management in critically ill ventilated patients: A Q-methodology study
Source: PLoS One. 2021 Mar 18;16(3):e0248475. doi: 10.1371/journal.pone.0248475 (PMC7971896; doi:10.1371/journal.pone.0248475)
Supplement: S1 Data — (XLSX) [file pone.0248475.s002.xlsx]

## Sheet: Final Database
ID	surveynumber	Disagree	Agree	Neutral	Comments	agegroup	group	Q1	Q2	Q3	Q4	Q5	Q6	Q7	Q8	Q9	Q10	Q11	Q12	Q13	Q14	Q15	Q16	Q17	Q18	Q19	Q20	Q21	Q22	Q23	Q24	Q25	F1_Load	F2_Load	F3_Load	F1	F2	F3
1	3					Between 30 and 50 years old	Member of the general public with NO previous experience with ICU either as a patient or family member	1	-3	0	-3	0	-4	1	-1	1	-1	4	-1	1	-2	0	-1	2	-2	2	0	2	0	3	-2	3	0.78	0	0	1	0	0
6	8	Because	Because	Because	Kieran is the best	Between 30 and 50 years old	Member of the general public with NO previous experience with ICU either as a patient or family member	-3	0	-4	1	-3	0	-2	1	-2	0	0	1	1	-2	2	2	2	-1	3	0	3	-1	-1	-1	4	0.49	-0.67	0	1	1	0
7	9	I don't feel that just because something has been used historically that it should exclude further innovation into other pharmaceuticals that may be found to be safer and more effective.				Between 30 and 50 years old	Healthcare provider who helps care for patients OUTSIDE the intensive care unit (ICU)	3	-3	1	-1	-1	-4	0	-3	1	-2	-1	0	1	-2	1	-2	0	-1	2	2	4	0	3	0	2	0.87	0	0	1	0	0
9	11	benzo's and opiods have many negative effects on patients that MC would not have. Ex. cognitive, kidney/iver function etc.	negative effects of harmful drugs on patients resulting in further ilness/problems than what originally brought them to the ICU	Not sure of the effects of natural vs synthetic MC		Under 30 years old	Healthcare provider who helps care for patients on a DAILY basis in the intensive care unit (ICU)	4	-3	3	-2	3	-4	0	-3	2	-1	0	-2	0	-2	2	-1	0	-1	2	1	1	0	1	-1	1	0	0	0	0	0	0
10	12	I DO support MC research in critically ill patients but practical experience does not necessarily show that cannabis is safe (risks in children, patient's with psychiatric conditions, etc.)	I am particularly concerned about the effects of MC on these vulnerable groups as I work in mental health and see first hand the negative effects that cannabis can have in these populations.			Under 30 years old	Healthcare provider who helps care for patients OUTSIDE the intensive care unit (ICU)	3	-1	3	0	4	-3	2	-4	1	-2	-2	-1	0	-3	0	-1	2	2	-2	0	1	-1	1	0	1	0	0	0	0	0	0
15	17	As I understand, involving MC into patient care is to help prevent pain and suffering and the side effects of overused medications such as benzodiazepines. MC is an adjunct to our current care for patients who require support, while this statement seems to explain that stricter guidelines are necessary. This does not aide in the other physical, emotional, and mental adverse effects that occur wit…	The hope is MC will help reduce the negative reaction patients have post ICU, post sedation and intubation and post the events that we do to patients daily. Patients should not have to deal with PTSD, anxiety, and fear when thinking back to their ICU stay. If we can attempt to even promote a more holistic and less stress inducing stay, why wouldn't we attempt it?	1. Using cannabis as a recreational drug is already occurring in society, and using it in a controlled environment could have the effect on some individuals to continue the use outside of ICU; but I don't think it would affect everyone. 2. I think MC could be useful in those with mental health disorders, and this spectrum is too wide to generally say that is should not be used in this class. 3. I…		Under 30 years old	Healthcare provider who helps care for patients on a DAILY basis in the intensive care unit (ICU)	3	0	1	-1	0	-2	0	-1	0	-1	1	0	2	-1	1	-2	1	-2	2	-3	4	-3	3	-4	2	0.84	0	0	1	0	0
16	18	There does not seem to be correlation with benzo use in ventilated pts and benzo seeking behaviour afterwards. There are many possible reasons for recreational drug use; to look into this would take away from using resources to ascertain its effectiveness period.	It is important to focus on improving pts' chances of successful outcomes; not whether synthetically grown is better than naturally sourced MC. So to conduct research looking at these potential benefits serves to treat pts even while research is being conducted.			Between 30 and 50 years old	Healthcare provider who helps care for patients on a DAILY basis in the intensive care unit (ICU)	2	-4	0	-3	0	-3	0	0	3	-1	1	-1	2	-2	0	-1	1	-2	2	1	4	-2	3	-1	1	0.85	0	0	1	0	0
24	26	MC would be in addition to managing pain and suffering, not masking it.	PTSD and chronic pain post ICU admission has been significantly underappreciated over the years. Any therapy that could help alleviate this would be groundbreaking in our care of the critically ill patient.	Who funds the research is irrelevant, as long as the research is done correctly and can be validated. Most new drugs begin with a pharmaceutical company leading the research. It is of no consequence to me if MC is plant based. Propofol and Versed are not exactly formulated with all natural ingredients.		Between 30 and 50 years old	Healthcare provider who helps care for patients on a DAILY basis in the intensive care unit (ICU)	3	-1	2	-3	2	-3	0	0	1	0	0	-2	2	-2	1	-1	1	-4	1	0	3	-1	4	-2	-1	0.64	0	0	1	0	0
27	29	The statement is not rooted in evidence based practice and it is way too general!	Because this is the most specific statement and targets a certain population of patients.	Because the other statements I felt more strongly about	N/A	Between 30 and 50 years old	Healthcare provider who helps care for patients OUTSIDE the intensive care unit (ICU)	3	-3	1	-1	3	-2	0	-2	1	-4	-2	-3	2	0	2	-1	0	-1	1	1	2	0	4	-1	0	0	0	0	0	0	0
29	31	I don't believe the unresearched use of cannabis should be allowed in the medical setting. Although Cannabis is a natural product, it does carry with it a wide range of interactions and adverse reactions. Just because something is natural it shouldn't automatically be assumed to be completely safe	Reducing use of opioids and benzodiazepines, especially in the long term is of great societal benefit. These medications have their use and place in treatment however, reduction in use could reduce addiction potential and the burden it may pose to our community	These statements are just the ones that I feel neither strongly for or against.		Between 30 and 50 years old	Healthcare provider who helps care for patients OUTSIDE the intensive care unit (ICU)	4	-1	3	1	1	-3	1	-1	2	-4	-1	-1	3	-2	2	-2	0	-2	0	0	2	0	1	0	-3	0	0.56	0	0	1	0
30	32	I disagree with this statement, because if found useful, medical cannabis can potentially help to reduce healthcare costs. If found that medical cannabis helps to reduce post traumatic stress after an ICU admission, this will help to prevent further health complications that are a direct result of the PTSD, and therefore help to prevent patients from moving back into the healthcare system for fur…	I agree with this statement the most because if medical cannabis can help to reduce the use of opioids and benzos in the ICU, this will help to reduce all of the associated side effects that come along with opioids and benzos. While it is possible that medical cannabis can come along with its own side effects, that will have to be researched first.	I put these statements into the 0 column because I had to. If possible, I would have put all of them into the disagree column. All of these statements all state why medical cannabis should NOT be studied, and that is something I greatly disagree with. I feel that the potential benefits of medical cannabis greatly outweigh the potentially cons. Until its use has been properly studied and researche…	I greatly look forward to hearing about the results of this study and seeing the benefits of medical cannabis in practice	Under 30 years old	Healthcare provider who helps care for patients on a DAILY basis in the intensive care unit (ICU)	4	-2	1	-1	1	-2	1	-3	2	0	-2	0	3	-1	-1	-4	-1	-3	3	0	1	0	2	0	2	0.76	0	0	1	0	0
31	33	we know there are risks and complications associated with the use of benzo's and opoids. Not pursuing alternatives to historical practice just because 'its what we've always done' is neither good practice, nor supports continual learning regarding the delivery of patient care.	There is opportunity to do better for our patients. Pain management, anxiety and long-term implications associated with current opoid/benzo use are significant outcomes for critically ill patients. Further research as to how to minimize negative outcomes while not contributing to unintended negative consequences should be pursued	1. Lack of knowledge; I am not intimately familiar with the current literature supporting MC and whether this is 'exaggerated' 2. While the ideal is to have research not funded by a provider of the service, where this happens we need to ensure there is no conflict. This statement just lost weight compared to others 3. I am not sure this is the case, hence, 0 4. I disagree with this statement but …				2	-3	0	-3	3	-4	0	-2	3	-2	2	0	2	-1	1	0	1	-1	1	-2	4	-1	1	0	-1	0	0	0	0	0	0
32	34	I feel like the statement is completely false	Ethically this statement is of high importance for a drug study			Over 50 years old	Healthcare provider who helps care for patients on a DAILY basis in the intensive care unit (ICU)	3	-4	-3	-2	4	-3	3	-2	2	-1	-1	-2	1	0	2	0	2	0	1	0	1	0	-1	-1	1	0	0	0	0	0	0
33	35					Between 30 and 50 years old	Healthcare provider who helps care for patients on a DAILY basis in the intensive care unit (ICU)	1	-4	1	0	4	-1	2	-2	3	0	0	-2	3	0	-1	-2	-1	-1	1	0	2	-3	2	-3	1	0	0	0	0	0	0
34	36	there is no reason to think that plant based over synthetic would offer any advantages or disadvantages and with synthetic preps you can standardize the amount of THC making comparisons more applicable	There has been a lot of research on long term outcomes and these may be the most debilitating for those patients that make it out of ICU settings alive	I think there are still so many unknowns about cannabis with respect to addiction potential, dosing and route of administration		Between 30 and 50 years old	Healthcare provider who helps care for patients OUTSIDE the intensive care unit (ICU)	2	-2	1	-2	1	-1	1	-2	2	-1	-4	0	2	0	0	0	0	-1	1	-1	3	-3	4	-3	3	0.89	0	0	1	0	0
36	38	I do not agree with the statement because it assumes once MC is used, another alternative will never be sought out.				Under 30 years old	Member of the general public with NO previous experience with ICU either as a patient or family member	4	-3	1	-4	0	-3	0	-2	3	-2	1	-2	3	-1	0	0	1	0	1	-1	2	-1	2	-1	2	0.73	0	0	1	0	0
37	39					Under 30 years old	Member of the general public with NO previous experience with ICU either as a patient or family member	1	-2	3	-1	3	-3	0	-4	-3	0	-2	0	2	2	0	0	-1	2	1	-2	4	-1	1	1	-1	0	0	0	0	0	0
39	41	I truely don't believe that using MC in an ICU setting would encourage it's recreational use, no more so than any other drug that is used on ventilated patients in this setting.	I completely agree that the opioids and benzos that are used currently in an ICU setting do have negative effects during and after their use and any research into other drugs that would allow us to use less is a good thing.	I agree that opioids and benzodiazepines have been used for a long time and are safe for patients, but I also disagree that that is a reason to not research MC. I agree that practical experience says that tha MC is safe and can reduce the risk of harmful effects, however that's not a reason to not research the effects in a scientific study. I think that whether it is synthetic or natural THC, the…		Under 30 years old	Healthcare provider who helps care for patients on a DAILY basis in the intensive care unit (ICU)	4	-4	-2	-3	2	0	2	0	3	0	0	0	1	-3	3	-2	-2	-1	1	1	2	1	-1	-1	-1	0	0	0	0	0	0
41	43					Under 30 years old	Healthcare provider who helps care for patients on a DAILY basis in the intensive care unit (ICU)	2	-2	0	-1	0	-3	-4	-1	4	0	0	-1	3	-1	3	-3	1	0	2	2	1	-2	1	-2	1	0	0	0	0	0	0
42	44					Between 30 and 50 years old	Healthcare provider who helps care for patients on a DAILY basis in the intensive care unit (ICU)	4	-2	3	-3	0	-3	1	-1	0	0	-1	-1	3	0	1	-2	1	-2	2	0	2	-1	2	-4	1	0.85	0	0	1	0	0
44	46	The use of MC is not a recreational drug when a critically ill patient is fighting between death and life. It is quality of decent life for the left time that humanly deserves the CI patient.	Education and certified training at the highest level should be part of the philosophical view of intensive care. It is very important to keep a high standard not only restoring a life, but also giving a gift of life with quality.	Until the data base system is not in place, any analysis of results collected through research/survey will be wasted. It is very important to keep in mind how sensitive and valuable are patient's information, particularly their trust and confidence when participating in research.	For the Centre of Education and Research through the Research Institute, it would be a great opportunity to develop an in-house program on Medical Cannabis certification.	Over 50 years old	Member of the general public with NO previous experience with ICU either as a patient or family member	2	-4	-1	-3	1	-1	-3	-2	4	-1	3	0	3	-2	2	0	2	-2	1	0	1	0	0	-1	1	0	0	0	0	0	0
47	49	In my opinion, I feel that we currently have very good adherence to the recommended sedation guidelines for ventilated patients and that adding another drug may actually benefit our patients.	Quality of life post discharge is ++important to me.			Between 30 and 50 years old	Healthcare provider who helps care for patients on a DAILY basis in the intensive care unit (ICU)	2	0	0	-2	3	-3	1	-2	2	-1	1	-1	3	-1	0	-1	0	-3	1	0	2	-2	4	-4	1	0	0	0	0	0	0
49	51	Recreational use of prescription drugs will always be a problem, and applies to multiple different substances. Medical cannabis would be no different than any of these other substances.	Medical cannabis could be started during the initial trauma of the ICU stay, and continued throughout all stages of care into the outpatient phase. It would be a good method of helping patients cope with the whole incident on a long-term basis for this reason.	Anecdotal evidence of the benefits of cannabis use cannot be discounted, but it is also not quantified. Cannabis may be useful in some vulnerable groups. It would have to be evaluated on a risk vs benefit basis with respect to each individual case. Masking pain and suffering is an effect of a number of different medications used in critical care. Societal stigma can be overcome with public educat…	Cannabis is a substance with a long history of being used by human beings to medicate or self-medicate various problems, and has been used recreationally. Its potential for use as a medical treatment should be investigated, as should all substances similarly used by the general population.	Between 30 and 50 years old	Healthcare provider who helps care for patients on a DAILY basis in the intensive care unit (ICU)	1	-4	0	-1	0	-2	1	-3	2	-3	2	-1	3	-2	1	-1	-2	0	0	2	3	0	4	-1	1	0.62	0	0	1	0	0
50	52	recent education in my workplace (citing research from recent years) has shown us that benzos & opioids aren't as safe as previously thought in that they leave many former critical care patients with PTSD	I support MC research in critically ill patients that primarily aims to reduce the use of other harmful drugs such as opioids or benzodiazepines because that is the key goal for optimum patient outcomes.	I disagreed with these statements because they are making statements as fact when I am not convinced those statements are based on fact. More research and education about the findings is needed	We have already been using drugs in the ICU setting for many decades that have contributed to PTSD in countless patients. If researching medical cannabis use in critical care settings can offer a better outcome for future patients then we should pursue that.	Over 50 years old	Healthcare provider who helps care for patients on a DAILY basis in the intensive care unit (ICU)	4	-1	0	-3	2	-4	1	0	3	0	1	-2	2	-3	1	-1	0	-2	0	-1	2	-1	3	-2	1	0	0	0	0	0	0
51	53	I don't believe it will encourage use	If we can use better medications with less side effects that creates better outcomes and shorter intubation for ICU patients, I think we should explore it.	I don't consider these statements as anything. 0 because they don't fit	No	Between 30 and 50 years old	Healthcare provider who helps care for patients on a DAILY basis in the intensive care unit (ICU)	4	-4	3	-3	-2	-3	1	-2	2	-2	-1	-1	2	0	-1	0	0	-1	2	1	1	0	3	0	1	0.81	0	0	1	0	0
53	55	If we never investigated and tested new treatments in healthcare, there would be no chance of improving the care we already provide. It is silly to say that just because we have 1 treatment, that's the only possible way to do things.	PTSD is a huge problem for patients after being cared for in an ICU and can have long lasting effects on the quality of life and overall health. If there is any way we can improve this with the use of MC, it should definitely be investigated.	I don't think these statements have any effect on whether or not MC should be tested in an ICU setting.		Between 30 and 50 years old	Healthcare provider who helps care for patients on a DAILY basis in the intensive care unit (ICU)	2	-3	0	-3	-1	-1	1	0	1	-1	0	-2	2	-2	1	-2	0	0	3	1	3	-1	4	-4	2	0.99	0	0	1	0	0
55	57	I chose that statement because assessing what the patient needs or how they react is more successful and beneficial rather than adding more drugs. Making the care more patient centered.	I mostly agree with the statement of research being done on patients not on a ventilator as well because in general patients in ICU need other options to help with anxiety, pain and PTSD from being in the unit.			Between 30 and 50 years old	Healthcare provider who helps care for patients on a DAILY basis in the intensive care unit (ICU)	1	-3	0	-2	3	-1	0	-1	2	-1	1	0	2	0	1	-1	2	-3	0	-2	1	-2	3	-4	4	0.68	0	0	1	0	0
56	58	I feel ventilated patients would have the most PTSD, anxiety and pain. They would be least aware of what they are being treated with, therefore reducing the risk of long term dependence.	I feel smoking or vaporizing MC would just lead to further health issues.					1	-1	-3	-3	3	-2	1	-1	2	-1	0	0	2	0	4	-1	3	0	0	1	1	-2	2	-2	-4	0	0	0.5	0	0	1
58	60	I believe that recreational use is completely different than therapeutic/medical use, and that patient's will agree and hopefully find therapeutic benefit.	I feel that delirium in ICU is a very serious outcome, and negatively affects the post-ICU stay and recovery of the patient with long-term effects. If we can use an alternate drug, and minimize or improve this it would be incredibly beneficial.			Between 30 and 50 years old	Healthcare provider who helps care for patients on a DAILY basis in the intensive care unit (ICU)	4	-4	-3	-2	3	-1	2	-1	2	-1	1	-2	2	0	1	-2	1	-3	-1	0	3	0	1	0	0	0	0	0	0	0	0
60	62	No one knows if the use of MC will increase a patient's risk of addiction.	Opioids and benzodiazepines are harmful drugs and it would be beneficial to have a replacement or alternative.	I don't know enough about some of the statements or I don't care about them.		Under 30 years old	Member of the general public with NO previous experience with ICU either as a patient or family member	4	-2	0	-2	2	-3	2	-1	2	-1	0	-3	1	-4	3	0	3	-1	-1	0	1	0	1	-2	1	0	0	0	0	0	0
67	69	I feel that with adequate research, MC if found to be effective may actually reduce the overall healthcare costs. Especially if the rates of delirium and opioid addiction are reduced - the long term health care costs have the potential to be reduced.	Although effective, benzodiazepines and opioids have very serious long term effects that effect patients fro years after their ICU stay. Anything that could improve this 'ICU survivor' experience should be seriously considered and thoroughly researched.	It's not that I actually feel 0 about the above statements, just don't feel as strongly as I do about other statements. My strongest opinions concern improving the experience of ICU patients and not society's perception of MC.		Between 30 and 50 years old	Healthcare provider who helps care for patients on a DAILY basis in the intensive care unit (ICU)	4	-1	1	-2	0	-3	2	-1	0	-2	0	0	3	-1	1	-4	1	-1	2	0	2	-2	3	-3	1	0.79	0	0	1	0	0
68	70	Although what we currently uses works thag doesn't mean we shouldn't seek better alternatives	This is the primary objective in my estimation			Under 30 years old	Healthcare provider who helps care for patients OUTSIDE the intensive care unit (ICU)	2	-3	1	-3	1	-1	1	-2	3	-2	0	0	0	0	2	-2	0	-1	1	-1	4	-1	3	-4	2	0.78	0	0	1	0	0
70	72	I don't believe that usuing medical cannabis and it's derivatives promote its recreational use.	The main benefit of Medical Cannabis in my opinion is to reduce the use of other harmful drugs such as opioids	I don't feel strongly about these statements one way or the other.	I think the statements here covered my thoughts about medical cannabis in the ICU.	Under 30 years old	Healthcare provider who helps care for patients OUTSIDE the intensive care unit (ICU)	4	-4	-3	3	2	-2	-3	0	3	-2	0	-1	1	-1	0	1	0	1	-1	0	2	-1	2	1	-2	0	0	0.5	0	0	1
71	73	research has shown that recommended sedation guidelines can cause long term effects such as PTSD, short term memory loss, etcetera, that can significantly change patient and family members lives after a long ICU stay	PTSD and chronic pain can significantly effect these patients and their families forever after a long ICU stay and we need tools to help reduce/eliminate this, or, we health care workers here in ICU are here for nothing and do little to help society.	I feel that the ideas in these statements are 0 because in my opinion they do not matter one way or another.		Over 50 years old	Healthcare provider who helps care for patients on a DAILY basis in the intensive care unit (ICU)	2	-1	2	-2	0	-1	1	-2	3	-3	0	-1	1	-2	3	0	0	-1	1	0	2	-3	4	-4	1	0.65	0	0	1	0	0
74	76	I don't believe that we should exclude a treatment option based on price when there is potential for it to make a big difference to patients.	I think that MC can positively affect the way people go through pain/anxiety in everyday life so I feel that it would help greatly in an ICU setting.					1	-2	0	0	2	-1	1	-2	3	-2	1	0	1	-3	0	-4	2	-1	-3	0	4	-1	3	-1	2	0	0	0	0	0	0
75	77	cannabis research will not encourage recreational drug use. taking cannabis out of the hands of drug dealers and into the hands of researchers and physicians is a good thing						3	-4	-3	-3	-2	-1	-1	0	1	1	-2	0	4	0	0	-1	-1	0	3	-2	2	1	2	1	2	0.87	0	0	1	0	0
79	81	MC will keep the patient calm and relaxed without the side affects of opioids.	MC keeps the patient calm and relaxed without the side effects of opioids			Under 30 years old	Member of the general public but have had experience with ICU either as a patient or family member	4	-1	3	-1	3	-2	2	-2	2	-1	1	-1	1	-2	1	-3	1	-4	2	-3	0	0	0	0	0	0	0.62	0	0	1	0
84	86	I think the use of medical marijuana will enhance doctor patient relationships. It proves the doctor is looking at ever safe and effective method of treating the patients pain and anxiety.	We have to think of the body as a whole and worry about the harm to the other organs by the use of narcotics and opioids and worry about the patients well being after leaving the ICU. So more research to better methods is definitely needed.	Where funding comes from is not my main concern.		Between 30 and 50 years old	Member of the general public but have had experience with ICU either as a patient or family member	3	-2	-3	-1	1	-3	0	0	1	0	1	-4	2	-1	1	-2	0	-1	4	0	3	-1	2	-2	2	0.76	0	0	1	0	0
86	88	I disagree with #2 because cannabis has been shown to be safe, and has potential to reduce the use of other more harmful drugs such as opioids or sedatives.	Alternatives to benzodiazepines and opioids could help to reduce long term dependence and mitigate some negative side effects such as delirium	I dont' think there is much risk of people being inspired to use recreation cannabis because it was used to reduce anxiety in an ICU setting. I think the benefits and uses of cannabis may have been exaggerated, but this drug is also not well understood. Drug companies will continue to search for new/different drugs to manage sedation and anxiety regardless of research into cannabis use Research i…	My main concern would be drug compatibility and interactions.	Between 30 and 50 years old	Healthcare provider who helps care for patients on a DAILY basis in the intensive care unit (ICU)	4	0	0	0	3	-3	1	-4	1	0	-2	-1	3	-2	1	-2	-1	-3	1	-1	2	0	2	-1	2	0.59	0	0	1	0	0
94	96	There is a lot of research and evidence regarding sedation guidelines. I don't believe this would be merely 'adding another drug'.	I believe there is a need for research regarding cannabis use across the medical care spectrum. Great to start in the ICU and reduce the need for opiods and benzos. Hopefully it can translate to other populations as well.	Medical cannabis is a formulation that I believe is already identified as THC free. There are many benefits for this population, research will be able to hopefully support its use.		Over 50 years old	Healthcare provider who helps care for patients OUTSIDE the intensive care unit (ICU)	1	-2	0	-2	1	-1	2	-1	2	-1	0	-1	3	-3	3	-3	1	0	0	-2	1	0	2	-4	4	0.7	0	0	1	0	0
95	97	We cannot ignore new treatment options just because that's the status quo.	Reduction of symptoms of trauma post ICU stay inevitably decreases costs to the health care system long term			Between 30 and 50 years old	Healthcare provider who helps care for patients OUTSIDE the intensive care unit (ICU)	1	-1	0	-1	2	-4	0	-3	3	-3	0	-2	2	-1	1	-1	1	-2	1	3	4	0	2	-2	0	0	0	0	0	0	0
98	100	If the quality of life during their admission to ICU and post ICU admission is improved, the cost is irrelevant.	I primarily work with patients following their admission to ICU and see the effects of PTSD and anxiety, as well as the associated cognitive changes. If these could be lessened it would greatly impact overall return to function and participation in life.					0	-1	0	-1	2	-2	1	-3	2	-3	-1	-2	2	-1	0	-4	0	1	3	-2	3	0	4	1	1	0.53	0	0	1	0	0
100	102	Not enough research has not been conducted on the relationships between Cannabis vs other harmful drugs. This research study should prove to be a great advocate in other areas of health care where MC could be used to help alleviate more pain and suffering and potentially reduce the use of other more addicting medications.	Vulnerable populations should be considered only once extensive testing and research has been conducted. Studies have shown that Cannabis use in young adults <25years old can seriously impact their cognitive functions. The same respect should be shown to pregnant women and those with mental health disorders.			Between 30 and 50 years old	Healthcare provider who helps care for patients OUTSIDE the intensive care unit (ICU)	3	-1	-1	0	4	-1	0	-4	3	-2	2	-2	1	0	1	-1	1	0	0	-3	2	-3	2	-2	1	0	0	0	0	0	0
102	104	Opioids and benzodiazepines have significant effects and it is important to explore alternative options.	it is important to explore alternative options to other harmful drugs like benzos and opioids		No questions related to the application of this research study, however the collection of subjective opinions in this phase of study was somewhat confusing in the questionnaire design. It was difficult to select ratings for each question when you could not see the ratings that were assigned to other questions (required scrolling up/down). The pyramid design of data sorting may be a bit overwhelmi…	Between 30 and 50 years old	Healthcare provider who helps care for patients OUTSIDE the intensive care unit (ICU)	4	-3	1	-3	0	-4	1	-2	3	-2	0	-1	3	-2	2	0	0	-1	1	0	2	-1	2	-1	1	0.71	0	0	1	0	0
103	105	This is a societal judgment & whether it is used recreationally is irrelevant				Over 50 years old	Healthcare provider who helps care for patients OUTSIDE the intensive care unit (ICU)	1	-4	2	-1	3	-3	0	-2	2	-3	0	-2	3	-1	2	-1	0	-2	1	4	1	-1	0	0	1	0	0	0	0	0	0
105	107	Medical use does not have an impact on recreational use	Likely significant benefits for pts	unsure	No thanks	Between 30 and 50 years old	Healthcare provider who helps care for patients OUTSIDE the intensive care unit (ICU)	1	-4	0	-3	2	-2	0	-3	1	-2	0	-2	2	0	1	-1	1	0	3	-1	4	-1	3	-1	2	0.79	0	0	1	0	0
106	108	Although cannabis is a natural and legal product, it does have significant side effects and interactions with medications commonly used in the ICU. We definitely need research to determine the role of cannabis in the ICU setting.	Anxiety and pain are both factors that are applicable to every ICU patient. These are also factors that can contribute to PTSD and perhaps increase stay in the ICU or prolong overall hospitalization. Reducing these outcomes will help both patients and staff in the ICU.	For both statements that I chose to be 0, I am not too familiar with the evidence so I can't really say I have an opinion for or against these statements. I guess with more research we will be able to better determine the role.		Between 30 and 50 years old	Healthcare provider who helps care for patients OUTSIDE the intensive care unit (ICU)	3	0	0	-1	-2	-2	2	-2	2	-4	-3	-3	2	0	1	-1	1	0	1	-1	4	0	3	-1	1	0.71	0	0	1	0	0
109	111					Between 30 and 50 years old	Healthcare provider who helps care for patients OUTSIDE the intensive care unit (ICU)	3	-3	2	1	4	0	0	-2	3	-3	-2	-2	2	0	1	-1	0	-1	-1	1	-1	-4	2	0	1	0	0	0	0	0	0
110	112	There are other programs available that actually have evidence that they are used for reducing the use of other harmful drugs. And I do not fully believe that cannabis is safe, as it has other effects like any other drug.	because there is still not a lot of research or information on the effects and/or the studies, I feel like vulnerable patients should not be included in the study.			Under 30 years old	Healthcare provider who helps care for patients OUTSIDE the intensive care unit (ICU)	0	1	-1	0	4	-3	1	-4	2	-3	1	-1	0	-2	2	-1	2	3	0	-1	-2	-2	0	3	1	0	0	0.7	0	0	1
112	114	Recreational use and medical use are not intertwined, therefore they should not be considered the same. Also recreational use is legal now.	Because this seems to be the most important aspect of the research.	There is not enough information for me to make an informed choice on these topics.		Between 30 and 50 years old	Healthcare provider who helps care for patients OUTSIDE the intensive care unit (ICU)	2	-4	-1	-3	-3	0	1	-2	1	0	0	-2	1	-2	2	0	1	-1	2	-1	3	0	4	-1	3	1	0	0	1	0	0
113	115					Between 30 and 50 years old	Healthcare provider who helps care for patients OUTSIDE the intensive care unit (ICU)	2	-1	2	-1	-1	-4	3	0	2	0	0	-1	3	-2	0	-2	0	-3	1	1	4	-3	1	-2	1	0.77	0	0	1	0	0
117	119	I don't support MC research in critically ill patients because opioids and benzodiazepines have been used for a long-time and shown to be safe in ICU patients - opioids and benzodiazepines are not always sufficient for managing pain and discomfort and have many side effects	I support MC research in critically ill patients that primarily aims to reduce the use of other harmful drugs such as opioids or benzodiazepines - opioids or benzodiazepines come with their own set of side effects and problems, and are not always sufficient in alleviating pain, discomfort or anxiety			Between 30 and 50 years old	Healthcare provider who helps care for patients OUTSIDE the intensive care unit (ICU)	4	0	-2	3	0	-4	1	-2	1	-3	-2	-1	2	-1	1	0	-3	0	2	-1	1	-1	2	0	3	0.51	0	0	1	0	0
118	120	I feel that it could potentially decrease healthcare costs as other options may be more expensive while increasing the patient satisfaction with care.	I think it's good to use all treatment options but the prescribers need to be aware of appropriate prescription and use.	The source of the medication isn't as important to me. I don't think it matters who funds the studies as long as they can't impact results		Under 30 years old	Member of the general public but have had experience with ICU either as a patient or family member	2	-2	0	-3	3	-3	2	-2	4	-2	0	-1	1	-1	1	-4	-1	0	1	0	3	0	2	-1	1	0	0	0	0	0	0
120	122	I do not believe these symptoms will be masked enough to result in undergraduate of them.	I think these goals are the most important as they would benefit the patient the most.	These statements either provide no value for the study results or should be disregarded in considering a trial as described.	I believe a trial of this nature should have no negative health risks for the staff involved in implementing the treatment and needs to be fully blinded for impartiality.	Over 50 years old	Healthcare provider who helps care for patients OUTSIDE the intensive care unit (ICU)	0	-2	0	-2	1	-3	3	-1	2	-3	-2	-1	1	-1	0	-1	2	-4	2	0	4	1	1	0	3	0.74	0	0	1	0	0
122	124	Anecdotally, any sedatives have tremendous adverse effects that potentially cause PTSD or long term delirium in the patients post ICU stay. The research is necessary to improve our knowledge rather than sticking with 'old' guidelines.				Between 30 and 50 years old	Healthcare provider who helps care for patients on a DAILY basis in the intensive care unit (ICU)	3	0	0	0	1	-2	-3	-1	1	-1	-2	-3	4	-2	-1	0	-1	0	2	1	3	1	2	-4	2	0.67	0	0	1	0	0
123	125	Opioids and benzo's have been proven to show long term negative effects and PTSD for ICU patients.	I am very much in favor of seeking new ways to improve the quality of care we provide to our patients by seeking alternative methods of treatments to promote positive outcomes.	All statements have both a potential positive and negative component	The statements in the study adequately cover the topic of discussion	Between 30 and 50 years old	Healthcare provider who helps care for patients on a DAILY basis in the intensive care unit (ICU)	2	-1	0	0	-3	-4	2	-3	2	0	1	0	4	-1	1	-2	1	0	-2	1	3	-2	3	-1	-1	0.51	0	0	1	0	0
126	128	I think this is a non-issue. I think that could be said of every rug or none of the drugs we use with people when they are critically ill.	Because PTSD is a huge impact on someone's life and if we can alleviate that, I think it's a really good thing.			Between 30 and 50 years old	Healthcare provider who helps care for patients OUTSIDE the intensive care unit (ICU)	2	-4	2	-2	-2	-3	1	-3	1	-1	-1	-1	2	-2	0	-1	1	0	3	0	3	0	4	0	1	0.93	0	0	1	0	0
127	129	I disagree with this statement because anything is possible. The many possible formulations is not a reason to not do research.	We need more formal research on MC use.	I find the ranking of the statements difficult because each statement begins 'I support' or 'I don't support' even though the following phrase in each statement could be construed either way. For example, the statement 'I don't support MC research in critically ill patients because the use of MC may mask signs of pain and suffering and result in under-treatment' could be interpreted as follows: I…		Between 30 and 50 years old	Member of the general public with NO previous experience with ICU either as a patient or family member	3	-3	0	-1	0	-1	1	-3	2	1	0	-2	2	-2	1	-2	0	0	3	-1	2	-4	1	-1	4	0.83	0	0	1	0	0
134	136	I don't believe it will lead to recreational use, I do in fact believe it may reduce dependence on opioids.	I believe that anything we can do to support the patient during a critical illness is of benefit to the patient and their families and should therefore be explored	I believe these statements have some merit but don't necessarily agree that there is no benefit to them		Between 30 and 50 years old	Healthcare provider who helps care for patients OUTSIDE the intensive care unit (ICU)	3	-4	0	-3	0	-2	1	0	2	-1	0	-1	2	-1	1	-2	1	-1	1	0	4	-2	2	-3	3	0.96	0	0	1	0	0
135	137	Some individuals who are less educated could think that if they give it in the hospital then its ok to take it in the community for perceived pain or other conditions	Education is key for both healthcare and the public to better understand the use, the effects both short and long term and outcomes for patients. Modes of administration education is also key to ensuring safety for patients and staff administering MC and long term studies on the use need to be included.	We don't have enough data and history to understand whether MC has any long term effects. The quality of the MC in it's purest form should be compared to synthetic to determine the effects of both. We have seen this in other drugs given and need to understand if there is a difference in use, outcomes and storage. All MC needs to be THC potentially to understand the risk benefits but further study…	No	Over 50 years old	Healthcare provider who helps care for patients on a DAILY basis in the intensive care unit (ICU)	1	-1	1	1	2	-2	1	0	4	-1	0	-4	3	-3	3	-2	0	-2	0	-1	2	-3	2	-1	0	0	0	0	0	0	0
137	139	Because opioids are not safe and have contributed to dire societal addictions in vulnerable people, leading to lifetime addiction.				Between 30 and 50 years old	Member of the general public with NO previous experience with ICU either as a patient or family member	4	-1	1	-1	3	-4	0	-3	2	0	0	0	3	-1	0	-3	-2	-2	2	1	2	-2	1	-1	1	0	0	0	0	0	0
138	140					Between 30 and 50 years old	Healthcare provider who helps care for patients on a DAILY basis in the intensive care unit (ICU)	4	-2	0	-2	1	-2	1	-3	1	-1	0	-1	2	-3	1	0	0	-4	2	0	3	-1	3	-1	2	0.85	0	0	1	0	0
143	145	Doesn't matter to me if its synthetic or not, perhaps more research needs to be looked at if there is a difference in outcomes between plant based or synthetic	I believe less benzo and less sedation will improve patient outcomes.	I don't agree or disagree with any of these statements.		Between 30 and 50 years old	Healthcare provider who helps care for patients on a DAILY basis in the intensive care unit (ICU)	4	-2	1	-2	-2	-3	1	0	1	0	-4	0	3	0	1	-1	0	-1	2	-1	3	-1	2	-3	2	1	0	0	1	0	0
145	147	we do not know that cannabis is safe in general, in fact we know there are harms in certain populations. We cannot extrapolate this statement to the critical care illness population	In order to determine if MC will be a benefit in this population, we need a starting point in gathering evidence.			Between 30 and 50 years old	Healthcare provider who helps care for patients on a DAILY basis in the intensive care unit (ICU)	3	-3	-3	-1	3	-2	1	-4	1	-2	-2	0	4	-1	1	-1	1	2	0	-1	2	0	2	0	0	0	0	0	0	0	0
146	148	Benzos and Opioids are clearly not safe in ICU patients if they are causing PTSD, delirium and extending the length people are ventilated due to accumulation in their systems.	We need to provide patients with the drugs that are the least harmful and have the least side effects and we know the consequences of opioids and benzos so it is important that we find something that will help eliminate or at least lesson the amount of these drugs that we have to give.	I don't have a good understanding of the makeup of cannabis and who produces it so these statements I have no strong feelings for one way or another.		Between 30 and 50 years old	Healthcare provider who helps care for patients on a DAILY basis in the intensive care unit (ICU)	4	-2	0	-2	1	-4	0	-3	2	-1	0	-1	3	-3	3	-1	1	-2	1	-1	2	0	1	0	2	0.64	0	0	1	0	0
148	150	I don't agree with the labeling of cannabis as a recreational drug nor the implication that using it clinically encourages its use outside of the clinical setting.	I think that there should be alternate forms of pain and anxiety treatments to opioids available for patients that are unable to tolerate them for any reason.	I do not have enough evidence to support an opinion of these statements. I feel that these statements will become evident with research into the use of cannabis in critically ill patients.		Between 30 and 50 years old	Member of the general public but have had experience with ICU either as a patient or family member	4	-4	2	-1	-2	-3	2	-2	1	-1	1	-2	3	-1	0	-1	0	0	3	-3	2	0	1	0	1	0.75	0	0	1	0	0
151	153	Research on a particular substance does not solely encourage its negative use, just like dynamite was not invented solely to kill people	It is undeniable that medicinal cannabis has a beneficial role in medical treatment. Similar to other therapy, it endorses side effect, but if use appropriately can be a useful addition to conventional therapy. Research is a great tool to educate both Public and health professional	Most of the statements are remained 0 because of their weights in ranking are less than others.		Between 30 and 50 years old	Healthcare provider who helps care for patients OUTSIDE the intensive care unit (ICU)	0	-4	3	-3	0	-1	3	-2	2	-1	-2	-2	2	-3	0	-1	1	0	4	0	2	-1	1	1	1	0.68	0	0	1	0	0
160	162	I don't agree with using MC for the treatments described, but I also feel people should not smoke anything. Most of all people should not need to take a medication through smoking it.	If the goal of MC is to reduce reliance on other pain drugs, adding an additional drug is counterproductive to this goal. We should work on addressing the problems with opiates and other such drugs instead of masking those problems with MC.	I believe there has been a programming error when writing this question. The question asks us to rank the statements, but we are given only one 0 option. We don't have the ability to rank any of the statements listed.	I believe the statements provided in this survey adequately represent the range of opinions regarding MC. However, the manner in which they have been presented in this survey is insufficient to measure our opinions regarding the important issues. Please consider rewriting the survey and re-administering.	Under 30 years old	Member of the general public but have had experience with ICU either as a patient or family member	-1	1	-3	0	-3	1	-2	1	-2	0	-2	1	0	2	-4	2	-1	2	-1	3	-1	3	0	4	0	0	-0.71	0	0	1	0
162	164	Doing more research on MC is good						1	-2	1	-3	1	-3	0	-2	2	-1	4	-1	1	-1	2	-2	0	-1	2	3	3	0	0	-4	0	0	0	0	0	0	0
163	165					Under 30 years old	Healthcare provider who helps care for patients on a DAILY basis in the intensive care unit (ICU)	1	-4	-3	-3	1	1	0	1	-2	0	2	0	2	-2	2	3	3	-2	0	-1	0	-1	4	-1	-1	0	0	0	0	0	0
165	167					Under 30 years old	Member of the general public with NO previous experience with ICU either as a patient or family member	4	-4	-1	0	-1	-1	3	-3	3	0	2	2	2	0	-1	0	-3	0	1	1	-2	1	1	-2	-2	0	0	0	0	0	0
166	168	This is the time where our Canada government has given us an opportunity to look into the better effects of use of cannabis in medical field, so I consider giving a shot in the use of MC on the ventilated patients as they suffer through a lot of pain. Anything which helps to reduce their suffering and gives a better chance of living after survival, I support that use and research fully.	Anything which includes critical group of patients should not be involved in the use or research of MC as it may end up into other medical issues after survival.			Under 30 years old	Member of the general public with NO previous experience with ICU either as a patient or family member	1	-1	0	-1	4	-2	3	-3	3	-1	2	-4	2	-3	2	-2	0	-2	1	0	1	0	1	-1	0	0	0	0	0	0	0
167	169							1	-4	0	-3	0	-3	1	-2	1	0	-2	-2	1	-1	2	-1	0	-1	0	2	2	-1	3	3	4	0.76	0	0	1	0	0
168	170	research should not be done on critically ill patients.				Under 30 years old	Member of the general public with NO previous experience with ICU either as a patient or family member	1	0	1	0	1	-1	1	-1	2	-1	2	-1	0	-2	2	0	3	-2	3	-2	4	-3	0	-3	-4	0	0.52	0	0	1	0
171	173	it should be treated as a innovatory perspective. if the MC research is become a success it will automatically influence the growth of the other components. so we cannot deny the improvement of one side with the question of that whether it affect the improvement of the related field. we primarily focus MC research.	all the research done for the betterment of the humanity, so we have to support the all the effort done in this field.	I am not a person to comment over these statement because of the ignorance of the questions.	the rate of awareness of the respondent regarding the use of cannabis in the fields of medication the commercial difference between the usage cannabis with opioids and benzodiazepine. the range of side effect of the cannabis instead of merely saying challenges where you already said about the negative side effect of the opioids and benzodiazepine .	Between 30 and 50 years old	Healthcare provider who helps care for patients OUTSIDE the intensive care unit (ICU)	2	-1	2	-2	0	-2	-4	-1	0	-2	1	-1	0	3	3	1	1	2	4	1	-3	-3	0	-1	0	0	0	0	0	0	0
172	174	i think cannabis as a recreational drug is fantastic	i think there is a huge stigma with weed and we are now progressing towards finding the actual pro's and con's of weed.	cause i was forced to	ya what are these drugs called and what do they do	Under 30 years old	Member of the general public with NO previous experience with ICU either as a patient or family member	1	-4	2	-3	0	0	1	-3	3	-2	0	-1	1	-1	0	-1	0	2	4	-2	2	-2	3	-1	1	0.68	0	0	1	0	0
173	175	There are many studies that show MC produced positive results in treating extreme mental and physical pain. The word exaggerated is not accurate according to me.	MC is a safe drug which can also be used for recreational purposes hence by reducing the usage of opiods.			Under 30 years old	Member of the general public with NO previous experience with ICU either as a patient or family member	4	0	-4	0	3	-3	-3	0	3	-2	0	-2	2	2	-2	0	-1	2	1	1	1	-1	1	-1	-1	0	0	0.4	0	0	1
182	184					Under 30 years old	Member of the general public with NO previous experience with ICU either as a patient or family member	-3	1	-2	0	1	0	-2	1	-2	0	-3	1	-4	-1	0	2	-1	0	-1	2	-1	2	3	3	4	0	-0.61	0	0	1	0
184	186	This is a horrible survey. Please work on your survey to make it interesting and less time consuming.				Under 30 years old	Member of the general public with NO previous experience with ICU either as a patient or family member	0	-4	0	-3	0	-3	0	-2	2	-2	1	-2	1	-1	1	-1	1	-1	2	-1	0	2	3	3	4	0.64	0	0	1	0	0
186	188	if the obtained data is influenced in any way, the quality of the data will be afffected	extreme or critical patients can be affected even in minute ways with even a known drug. therefore. a new research can be avoided using them for their safety.	it really does not matter, its dependent variable.		Under 30 years old	Member of the general public but have had experience with ICU either as a patient or family member	1	-3	0	-2	4	-3	-4	0	1	-2	1	-1	1	-1	2	-1	2	2	0	3	0	0	-1	3	-2	0	0	0.9	0	0	1
187	189	The intention of research is benefit of the people. And not to make it as a recreational drug. Statement does not make a sense to me.	Research can prove many things, or unprove.			Under 30 years old	Member of the general public with NO previous experience with ICU either as a patient or family member	-1	-4	4	-3	-2	0	-2	1	-3	1	-2	0	-1	2	-1	0	3	0	2	0	1	2	-1	3	1	0	-0.57	0	0	1	0
189	191	As it is drug, it should be handled carefully on whom we are using it , if the patient is already in ventilation then first need to know all his condition and how well it is preferable to suggest using it.	As smoking will be more injuries to health for person who is already ill so if that is not included then it is better.	because there is no other options	Content is fine but please do work on the way it have formed and please make sure everyone understand it easily	Under 30 years old	Member of the general public with NO previous experience with ICU either as a patient or family member	1	-2	-1	0	-3	-2	3	-1	1	0	2	2	3	-2	4	0	1	-1	0	1	0	2	-3	-1	-4	0	0	0	0	0	0
193	195	Research has shown opioids are more addictive than cannabis, therefore, cannabis would decrease the risk of addiction.	I support research of medical treatments, which includes cannabis. It has shown to be beneficial in many ailments and needs to be explored further.	I did not have any other option, you told me to select all statements as 0.	My real opinion. I support medical research and use of cannabis. Many of the pharmaceutical drugs have shown more dangerous side effects when compared to cannabis.	Between 30 and 50 years old	Member of the general public but have had experience with ICU either as a patient or family member	3	0	-2	0	1	0	-3	-1	2	-1	-3	-2	-1	-4	1	0	1	-2	3	2	2	0	1	-1	4	0.6	0	0	1	0	0
194	196							-4	4	-1	0	2	-3	-1	0	3	-2	-1	-1	0	-2	2	0	-2	1	1	1	1	2	-3	0	3	0	0	0	0	0	0
197	199	this survey is ridiculous	idk	nothing	this survey does not make sense for the average participant	Under 30 years old	Healthcare provider who helps care for patients OUTSIDE the intensive care unit (ICU)	1	-4	-3	0	1	-3	0	-2	-2	1	0	-2	-1	1	0	-1	2	0	2	2	3	-1	3	-1	4	0.72	0	0	1	0	0
203	205	You can do it cause you have to take their consent.	When they're already in pain and if cannabis gives them more pain then it's not useful.		No comments. Please improve your survey	Under 30 years old		1	-3	0	-1	1	-3	0	-1	1	-1	0	-1	1	-2	2	-2	2	-2	0	-4	2	3	3	4	0	0	0	0	0	0	0
204	206	.....	..	..	the worst survey I have ever submitted	Under 30 years old	Healthcare provider who helps care for patients on a DAILY basis in the intensive care unit (ICU)	0	1	1	0	0	1	1	2	-1	2	0	0	-3	-2	2	3	-4	3	4	-1	-2	-1	-2	-3	-1	0	0	0	0	0	0
205	207	That is very cruel.	I don't support MC research in critically ill patients because the use of MC may mask signs of pain and suffering and result in under-treatment					2	-1	1	-2	2	-1	1	-2	2	-1	1	-3	3	-2	1	-1	3	4	0	-3	0	0	0	0	-4	0	0	0	0	0	0
206	208	Patients in the ventilator is supposed to be more terminally ill than other patients. They become more eligible for the treatment.	Vulnerable groups should be kept away from the research.	I am not sure of the questions		Under 30 years old	Member of the general public with NO previous experience with ICU either as a patient or family member	0	-1	3	-1	4	-1	3	-1	2	-2	2	-2	0	0	2	0	1	0	1	-2	1	-3	1	-3	-4	0	0.78	0	0	1	0
207	209	Because I didn't even understand the questions of the survey.	never understood the survey.	these surveys really pull out the brain.	I feel that the researchers in this field are really trying this medical cannabis for themselves before making this survey. it is really obvious that the survey method they used is from the inspiration from medical cannabis. Even though it is legal to use the cannabis in Canada, there should be some restrictions for the researchers creating the survey for a reputed institution.	Under 30 years old	Member of the general public with NO previous experience with ICU either as a patient or family member	-1	-3	-3	-2	-2	-2	-1	-1	-1	-4	1	1	1	1	2	2	2	3	3	4	0	0	0	0	0	0	-0.64	0.64	0	1	1
209	211	This survey is garbage. Disregard all my answers. I am doing this survey only to understand just how bad online survey have become.		Why bother with this section?	This week in was in the ICU to visit my grandmother who had an amputation and suffered from nausea, pain, and sleep withdrawal. Last year my wife was diagnosed with cancer and was given near unlimited access to opioids, yet it took two requests from her oncologist to get a meeting at the Cannaboid clinic in Barrie and the meeting was booked 8 weeks out. As a result, my wife didn't not receive her…	Between 30 and 50 years old	Member of the general public but have had experience with ICU either as a patient or family member	1	-1	-1	-1	1	-1	-2	-2	1	1	2	2	2	-2	0	-3	0	-3	0	0	0	-4	3	3	4	0.48	0	0	1	0	0
219	221	.	. This is a very poorly designed survey. My results are completely random. You shouldn't use them.	They were the only responses left.	This is a very poorly designed survey, and to be honest, I only completed it because an instructor at our college showed it to us so that we could critique it. I somewhat understand why you chose to use this pyramid ranking thing, but if anything, you should be looking for more extreme answers instead of normalizing them. What if I was strictly anti-cannabis, but you made me state that I agreed w…	Under 30 years old	Member of the general public but have had experience with ICU either as a patient or family member	-4	-3	-3	-2	-2	-2	-1	-1	-1	-1	1	1	1	1	2	2	2	3	3	4	0	0	0	0	0	0	-0.72	0.55	0	1	1
231	233	Personal experience with patients following prolonged ICU admissions show many difficulties with the heavy medications given there (ICU delirium, extensive deconditioning etc).	Would assist in people recovering faster from prolonged ICU admissions.			Between 30 and 50 years old	Healthcare provider who helps care for patients OUTSIDE the intensive care unit (ICU)	4	-1	0	-2	3	-4	1	-2	3	-3	2	-3	2	-2	2	-1	0	-1	1	-1	1	0	1	0	0	0	0	0	0	0	0
233	235	Research obviously does not show they are safe if there are so many side effects.	There are a number of studies about the use in pregnancy and <18 yr old males that show it is a risk.			Over 50 years old	Healthcare provider who helps care for patients OUTSIDE the intensive care unit (ICU)	1	-1	2	-1	4	-4	3	-3	3	0	-2	-1	2	0	1	-2	-1	-2	2	0	1	0	1	0	-3	0	0.58	0	0	1	0
234	236					Between 30 and 50 years old	Healthcare provider who helps care for patients on a DAILY basis in the intensive care unit (ICU)	4	-3	0	-1	1	-3	1	0	2	0	-1	-2	3	-4	1	-1	0	-2	2	0	3	-1	2	-2	1	0.8	0	0	1	0	0
236	238	Research encourages further research - I don't believe the statement to be true on any level	We have a new legal drug that may have potential in these patients which is a research opportunity that must be seized.	I don't know enough about the dose - response curve of this drug especially in this population and unless I know the design of the study, it is difficult to say whether drug company sponsorship will negatively impact results		Between 30 and 50 years old	Healthcare provider who helps care for patients OUTSIDE the intensive care unit (ICU)	2	-3	2	-4	1	-3	1	0	3	-1	-1	0	4	-2	0	-2	-1	-2	3	0	2	0	1	-1	1	0.76	0	0	1	0	0
240	242					Between 30 and 50 years old	Healthcare provider who helps care for patients OUTSIDE the intensive care unit (ICU)	3	-3	-1	-1	0	-2	1	0	1	-1	-1	-2	4	0	3	-2	0	0	2	-4	2	1	1	-3	2	0.73	0	0	1	0	0
247	249					Under 30 years old	Member of the general public with NO previous experience with ICU either as a patient or family member	4	-1	3	-1	3	0	2	2	2	0	1	-1	0	-2	-3	0	-4	1	-2	0	1	-1	1	-3	-2	0	0.7	0	0	1	0
251	253	If this were true we would no use benzos or opiods as a standard of sedation and pain medications in ICU.	The long term effects of opiods and benzos increases the risk of delirium.			Between 30 and 50 years old	Healthcare provider who helps care for patients on a DAILY basis in the intensive care unit (ICU)	4	-4	0	-3	1	-3	1	-1	3	-1	0	-1	3	-2	2	-2	0	-2	0	2	2	0	1	-1	1	0	0	0	0	0	0

## Sheet: Data Dictionary
Variable	Definition
Surveynumber	Number given to survey in REDCap. There were a total of 99 completed surveys.
Disagree	Free text comments made by participants as to why they chose the Qsort they most disagreed with
Agree	Free text comments made by participants as to why they chose the Qsort they most agreed with
Neutral	Free text comments made by participants as to why they chose the Qsorts they ranked as "0", ie, were neutral about
Comments	Free text comments made by participants in general
agegroup	Age group of partipant
group	Participants identified themselves as healthcare providers (in or out of ICU) and members of public (ICU-naïve vs ICU-experienced)
Q1-Q25	QSort statements
Q1	I support MC research in critically ill patients that primarily aims to reduce the use of other harmful drugs such as opioids or benzodiazepines
Q2	I don't support MC research in critically ill patients because it encourages its use as a recreational drug
Q3	I support MC research in critically ill patients because the benefits of MC have been exaggerated compared to the evidence that supports its use
Q4	I don't support MC research in critically ill patients because it may prevent research into other non-pharmacological alternatives to alleviate pain and suffering in these patients
Q5	I support MC research in critically ill patients as long as it does not include vulnerable groups such as those with mental health disorders, pregnant females or children < 18 year olds
Q6	I don't support MC research in critically ill patients because opioids and benzodiazepines have been used for a long-time and shown to be safe in ICU patients
Q7	I support MC research in critically ill patients that is funded by cannabis-producing companies so long as they don't influence results of the study
Q8	I don't support MC research in critically ill patients because practical experience shows that cannabis is safe and may reduce the use of harmful drugs
Q9	I support research in MC use in critically ill patients, as long as the public and healthcare providers are better educated about the proper use and effects of MC at the same time
Q10	I don't support MC research in critically ill patients because cannabis should be available for use as it is a natural and legal product
Q11	I support MC research in critically ill patients using only plant-based and not synthetic MC
Q12	I don't support MC research in critically ill patients because the societal stigma of cannabis use may negatively affect the doctor-patient relationship
Q13	Given that there is a lack of evidence about the benefits of MC use in ICU patients, I support research to determine its potential benefits in these patients
Q14	I don't support MC research in critically ill patients because using MC in patients already prescribed opioids may increase their risk of addiction
Q15	I support MC research as long as it does not require smoking or vaporization
Q16	I don't support MC research in critically ill patients because it may increase the costs of healthcare
Q17	I support MC research in critically ill patients that uses MC that is THC-free
Q18	I don't support MC research in critically ill patients because the use of MC may mask signs of pain and suffering and result in under-treatment
Q19	I support MC research in critically ill patients because the societal stigma of cannabis may have undermined the potential benefits of MC use
Q20	I don't support MC research in critically ill patients that is funded by cannabis-producing companies
Q21	I support MC research in critically ill patients that primarily aims to reduce outcomes such as anxiety and pain during their ICU stay
Q22	I don't support MC research in critically ill patients because it is not feasible given all the possible formulations of CBD:THC in MC
Q23	I support MC research in critically ill patients that primarily aims to reduce long-term outcomes such as PTSD and chronic pain in ICU survivors
Q24	I don't support MC research in critically ill patients because we need better adherence to the recommended sedation guidelines for ventilated patients to prevent pain and suffering rather than adding another drug
Q25	I support MC research in any critically ill patient regardless if they are on a ventilator or not
F1_Load to F3_Load	These represent the factor loads that were significant, ie, had factor load values ≥ |0.39|(using a p<0.05; significant factor loadings ≥ 1.96*(1/√25)
F1 to F3	These represent dichotomous indicators for factor loads (yes=1 and no=0)
